# Supplementary material for: Identification of functionally distinct macrophage subpopulations in Drosophila
Source: eLife. 2021 Apr 22;10:e58686. doi: 10.7554/eLife.58686 (PMC8062135; doi:10.7554/eLife.58686)
Supplement: Figure 1—source data 1. [file elife-58686-fig1-data1.csv]

w;;crq>GFP
1.90
1.37
2.54
1.46
2.32
2.50
2.38
2.13
2.46
1.79
2.13
2.41
2.35
2.47
2.02
2.15
2.17
2.39
2.38
1.31
1.91
1.88
1.93
1.40
2.66
2.90
2.11
1.76
1.35
2.35
2.41
1.37
1.55
2.03
1.51
2.15
2.58
1.51
1.53
2.20
2.32
2.05
1.48
2.44
1.55
2.23
2.41
2.19
1.99
1.25
2.21
2.51
2.90
1.99
3.39
2.48
3.12
1.46
1.26
0.97
2.63
3.68
2.34
2.72
3.20
2.84
2.35
2.14
1.78
1.50
2.69
3.06
2.32
3.26
3.55
1.86
2.85
2.42
3.04
2.60
2.77
2.10
3.24
1.81
2.16
2.80
3.06
2.12
1.85
2.35
4.02
2.30
1.70
2.20
2.46
1.89
1.84
2.61
2.03
1.81
2.42
1.85
2.73
2.02
2.30
2.09
2.24
2.13
2.53
2.16
3.12
2.36
2.91
2.13
2.29
1.86
1.35
2.42
3.14
1.70
1.98
2.23
2.04
2.97
2.89
2.77
3.13
2.80
2.15
2.57
2.00
2.50
2.68
1.92
1.69
2.12
1.67
2.22
2.84
2.32
1.81
2.07
2.39
2.16
1.60
2.97
2.49
2.32
3.07
2.39
2.28
2.23
2.04
1.82
4.22
2.70
1.80
1.41
2.00
1.59
1.64
1.67
1.80
1.95
1.75
2.14
2.08
1.17
1.87
2.38
1.20
2.03
2.67
2.66
1.23
2.03
0.85
1.90
2.31
1.41
2.55
1.89
2.29
2.04
2.55
1.97
1.47
2.26
2.26
2.29
1.68
1.30
2.78
2.36
1.68
2.94
1.38
1.53
1.96
1.46
3.04
3.37
2.41
2.02
2.43
2.47
2.43
2.35
2.38
3.27
2.41
2.19
1.90
1.94
2.76
1.26
1.54
2.65
2.11
2.04
2.82
1.40
0.86
2.34
1.83
1.66
1.80
1.94
2.70
2.41
2.41
2.58
2.75
2.57
3.00
2.28
2.04
1.73
2.42
0.97
3.33
3.10
2.86
2.43
3.09
2.19
2.28
2.39
1.69
2.47
2.71
3.56
2.51
2.66
2.46
2.92
2.88
3.45
2.63
1.98
1.94
2.64
1.80
2.16
2.30
1.88
1.99
0.48
1.64
2.40
2.12
2.30
2.57
2.85
2.78
1.71
2.55
2.02
1.04
1.51
1.48
2.31
2.88
2.39
2.27
2.21
2.68
2.36
1.24
2.18
1.46
1.91
2.04
2.29
2.03
1.95
1.46
2.33
0.95
1.50
3.11
1.70
2.54
2.85
2.26
2.97
2.13
2.11
1.56
2.41
2.51
2.11
2.41
2.45
2.15
2.18
1.68
2.34
2.59
3.10
0.98
3.15
3.05
1.39
1.29
2.58
1.42
3.10
1.18
2.46
2.46
2.33
2.28
3.23
1.96
2.11
2.67
1.44
1.93
2.57
2.76
2.41
2.62
2.86
2.53
1.85
1.66
2.10
2.36
1.91
1.89
2.56
1.70
2.47
2.18
2.10
1.72
2.42
2.76
2.12
2.53
1.64
2.55
1.66
1.97
2.14
3.30
2.24
2.86
2.00
2.17
1.33
1.88
1.70
1.54
2.05
2.67
2.56
2.04
1.52
2.58
1.79
2.13
3.03
1.10
2.26
1.95
2.65
1.84
2.12
1.77
1.24
1.55
1.75
2.68
1.29
1.90
2.34
2.50
2.54
2.40
2.18
0.96
1.68
2.11
2.04
1.60
2.08
1.68
2.37
1.91
1.84
2.25
1.76
2.26
1.60
1.52
2.09
2.09
0.66
1.85
1.43
1.75
1.26
2.06
2.15
3.14
1.44
1.34
1.50
1.51
0.85
1.94
1.32
1.63
1.19
2.05
2.64
1.52
1.70
1.23
1.28
1.27
1.84
1.62
1.21
2.32
2.60
2.24
2.56
1.99
2.67
1.51
2.01
2.18
0.77
2.39
2.56
1.82
3.17
2.21
3.03
2.42
2.61
2.53
2.12
3.40
2.65
2.71
2.49
2.81
2.52
2.72
1.39
3.46
2.84
2.04
1.70
2.73
1.45
2.76
2.58
2.15
2.52
2.31
1.09
0.82
1.72
1.87
2.71
3.52
1.53
