# Supplementary material for: Identification of functionally distinct macrophage subpopulations in Drosophila
Source: eLife. 2021 Apr 22;10:e58686. doi: 10.7554/eLife.58686 (PMC8062135; doi:10.7554/eLife.58686)
Supplement: Figure 3—source data 1. [file elife-58686-fig3-data1.csv]

w control	srp-DBD	VT17559-DBD	VT32897-DBD	VT57089-DBD	VT62766-DBD
18	646	259	392	417	313
3	483	268	279	328	211
1	687	222	219	359	584
3	517	73	332	245	439
3	883	459	476	460	434
					342
