# Supplementary material for: Identification of functionally distinct macrophage subpopulations in Drosophila
Source: eLife. 2021 Apr 22;10:e58686. doi: 10.7554/eLife.58686 (PMC8062135; doi:10.7554/eLife.58686)
Supplement: Figure 3—figure supplement 1—source data 3. [file elife-58686-fig3-figsupp1-data3.csv]

VT17559-DBD	VT32897-DBD	VT57089-DBD	VT62766-DBD
77.3333333	61.8421053	75.9259259	67.6923077
80.5970149	61.9047619	80.0000000	84.8484848
61.9047619	77.9411765	83.0985915	67.3469388
96.5517241	80.9523810	92.3076923	70.5882353
95.6521739	72.9729730	84.0909091	57.5757576
100.0000000		85.3658537	68.4210526
		82.3529412	77.9661017
		82.9268293	84.6153846
