# Supplementary material for: Identification of functionally distinct macrophage subpopulations in Drosophila
Source: eLife. 2021 Apr 22;10:e58686. doi: 10.7554/eLife.58686 (PMC8062135; doi:10.7554/eLife.58686)
Supplement: Figure 9—source data 1. [file elife-58686-fig9-data1.csv]

control	hc>cnx14D
23	29
23	29
30	20
26	19
28	25
18	20
22	18
20	29
22	19
27	27
28	24
19	20
20	22
27	26
23	18
22	19
24	26
24	20
31	28
35	22
26	21
26	22
14	34
23	24
16	19
30	24
21	24
25	24
20	25
26	25
	22
	25
	21
	22
	31
	25
	19
	27
