# Supplementary material for: Identification of functionally distinct macrophage subpopulations in Drosophila
Source: eLife. 2021 Apr 22;10:e58686. doi: 10.7554/eLife.58686 (PMC8062135; doi:10.7554/eLife.58686)
Supplement: Figure 10—source data 1. [file elife-58686-fig10-data1.csv]

VT17559-GAL4 control	VT17559-GAL4	repo	VT32897-GAL4 control	VT32897-GAL4	repo	VT57089-GAL4 control	VT57089-GAL4	repo	VT62766-GAL4 control	VT62766-GAL4	repo
72.22222222	7.50000000	60.86956522	37.03703704	42.85714286	17.30769231	88.00000000	39.473684210
76.47058824	52.00000000	24.00000000	46.15384615	74.19354839	30.30303030	82.60869565	15.625000000
57.14285714	34.09090909	20.00000000	39.13043478	55.88235294	12.50000000	67.85714286	31.034482760
93.75000000	100.00000000	50.00000000	24.32432432	70.96774194	33.33333333	83.33333333	6.818181818
81.25000000	63.15789474	46.15384615	42.10526316	42.85714286	30.55555556	56.25000000	48.387096770
71.42857143	86.95652174	45.94594595	37.14285714	64.86486486	45.45454545	80.95238095	18.181818180
69.23076923	48.21428571	60.00000000	23.07692308	44.44444444	35.13513514	80.00000000	22.222222220
66.66666667	51.92307692	40.54054054	28.00000000	75.00000000	48.00000000	58.82352941	42.857142860
66.66666667	41.86046512	50.00000000	25.00000000	46.42857143	35.71428571	83.33333333	10.416666670
70.58823529	38.88888889	67.56756757	50.00000000	33.33333333	47.61904762	73.80952381	26.923076920
75.00000000	81.25000000	60.00000000	27.58620690	64.44444444	55.17241379	61.53846154	37.837837840
91.30434783	48.27586207	50.00000000	18.91891892	68.18181818	58.62068966	76.00000000	40.000000000
90.00000000	60.00000000	16.66666667	60.00000000	41.46341463	30.76923077	74.07407407	38.095238100
52.38095238	31.03448276	46.34146341	30.30303030	86.66666667	41.66666667	67.74193548	35.714285710
68.75000000	55.55555556	50.00000000	32.55813953	37.93103448		80.00000000	8.695652174
66.66666667		53.33333333	40.00000000	56.75675676		80.00000000	40.740740740
80.00000000		31.25000000	56.66666667	68.96551724		71.05263158	43.478260870
92.85714286		60.00000000	14.28571429	50.00000000		66.66666667	25.000000000
88.23529412		46.66666667	39.39393939	48.00000000		40.00000000	26.923076920
76.47058824		58.62068966	23.07692308	77.41935484		65.71428571	28.125000000
85.71428571		73.80952381	44.11764706	64.86486486		61.90476190
52.63157895		35.13513514	62.16216216	25.00000000		72.09302326
		32.43243243	51.61290323	36.00000000
		47.50000000	18.18181818	73.91304348
		37.93103448	34.37500000	75.75757576
		57.14285714	25.00000000
		41.17647059	40.62500000
		18.51851852	32.50000000
		63.63636364
		46.15384615
		35.48387097
		63.33333333
		52.77777778
		40.00000000
		34.37500000
		65.51724138
		54.54545455
